# Supplementary material for: Validation of Digital Slide Scanning and a Convolutional Neural Network for the Detection of Intestinal Parasites in Human Stool Samples
Source: Diagnostics (Basel). 2025 Nov 24;15(23):2974. doi: 10.3390/diagnostics15232974 (PMC12691387; doi:10.3390/diagnostics15232974)
Supplement: Supplementary file 1 [file diagnostics-15-02974-s001.zip]

Archive with 1 entries (1 files):
- diagnostics-3963526-supplementary.pdf
